# Supplementary material for: Association between Skin Carotenoid Score Measured with Veggie Meter® and Adherence to the Mediterranean Diet among Adolescents from Southern Italy
Source: Nutrients. 2023 Nov 25;15(23):4920. doi: 10.3390/nu15234920 (PMC10707776; doi:10.3390/nu15234920)
Supplement: Supplementary file 1 [file nutrients-15-04920-s001.zip]

Archive with 1 entries (1 files):
- nutrients-2709452-supplementary.pdf
